# Supplementary material for: Monoseeding Increases Peanut (Arachis hypogaea L.) Yield by Regulating Shade-Avoidance Responses and Population Density
Source: Plants (Basel). 2021 Nov 8;10(11):2405. doi: 10.3390/plants10112405 (PMC8625293; doi:10.3390/plants10112405)
Supplement: Supplementary file 1 [file plants-10-02405-s001.zip]

Archive with 1 entries (1 files):
- plants-1328548-supplementary.pdf
